# Supplementary material for: Mitochondrial Redox Status Regulates Glycogen Metabolism via Glycogen Phosphorylase Activity
Source: Antioxidants (Basel). 2024 Nov 20;13(11):1421. doi: 10.3390/antiox13111421 (PMC11590902; doi:10.3390/antiox13111421)
Supplement: Supplementary file 1 [file antioxidants-13-01421-s001.zip]

Archive with 1 entries (1 files):
- antioxidants-3252780-supplementary.pdf
